# Supplementary material for: TRP-Dependent Calcium Regulation in HCEC-12 Cells: Involvement of Ascorbic Acid and Cannabinoid Receptor Signaling
Source: Int J Mol Sci. 2026 Apr 28;27(9):3902. doi: 10.3390/ijms27093902 (PMC13163926; doi:10.3390/ijms27093902)
Supplement: Supplementary file 1 [file ijms-27-03902-s001.zip]

Archive with 1 entries (1 files):
- ijms-4226295-supplementary.pdf
